# Supplementary material for: mPGES-1 Inhibitor Discovery Based on Computer-Aided Screening: Pharmacophore Models, Molecular Docking, ADMET, and MD Simulations
Source: Molecules. 2023 Aug 15;28(16):6059. doi: 10.3390/molecules28166059 (PMC10458489; doi:10.3390/molecules28166059)
Supplement: Supplementary file 1 [file molecules-28-06059-s001.zip]

Archive with 1 entries (1 files):
- molecules-2512089-supplementary.pdf
